# Supplementary material for: Host ecology drives frog skin microbiome diversity across ecotone in South-Central North America
Source: Front Microbiomes. 2023 Nov 7;2:1286985. doi: 10.3389/frmbi.2023.1286985 (PMC12993627; doi:10.3389/frmbi.2023.1286985)
Supplement: Supplementary file 2 [file Table_1.xlsx]

## Sheet: Sheet1
Order	Family	Genus	Species	State	County	Latitude	Longitude	Ecoregion	Ecology	Day	Month	Year	Field ID Series	Field ID #	Bd Status	Infection Load
Anura	Hylidae	Acris	blanchardi	Oklahoma	Le Flore	35.3371	-94.7738	Arkansas Valley	Semi-Aquatic	18	April	2015	ODWC	464	Positive	78620.7
Anura	Hylidae	Acris	blanchardi	Oklahoma	Le Flore	34.7646	-94.6979	Arkansas Valley	Semi-Aquatic	27	May	2015	ODWC	1107	Positive	318864
Anura	Hylidae	Acris	blanchardi	Oklahoma	Le Flore	34.7646	-94.6979	Arkansas Valley	Semi-Aquatic	27	May	2015	ODWC	1111	Positive	263.872
Anura	Hylidae	Acris	blanchardi	Oklahoma	Le Flore	34.6821	-94.7441	Arkansas Valley	Semi-Aquatic	28	May	2015	ODWC	1133	Negative	0
Anura	Hylidae	Acris	blanchardi	Oklahoma	Le Flore	34.6821	-94.7441	Arkansas Valley	Semi-Aquatic	28	May	2015	ODWC	1158	Negative	0
Anura	Hylidae	Acris	blanchardi	Oklahoma	Le Flore	34.6821	-94.7441	Arkansas Valley	Semi-Aquatic	28	May	2015	ODWC	1159	Negative	0
Anura	Hylidae	Acris	blanchardi	Oklahoma	Le Flore	34.6821	-94.7441	Arkansas Valley	Semi-Aquatic	28	May	2015	ODWC	1160	Positive	294155
Anura	Hylidae	Acris	blanchardi	Oklahoma	Le Flore	34.6821	-94.7441	Arkansas Valley	Semi-Aquatic	28	May	2015	ODWC	1161	Positive	621130
Anura	Hylidae	Acris	blanchardi	Oklahoma	Le Flore	34.7828	-94.6941	Arkansas Valley	Semi-Aquatic	17	April	2021	ODWC	4256	N/A	N/A
Anura	Hylidae	Acris	blanchardi	Oklahoma	Le Flore	34.7646	-94.6987	Arkansas Valley	Semi-Aquatic	16	April	2021	ODWC	4217	N/A	N/A
Anura	Hylidae	Acris	blanchardi	Oklahoma	Le Flore	34.7646	-94.6987	Arkansas Valley	Semi-Aquatic	16	April	2021	ODWC	4223	N/A	N/A
Anura	Hylidae	Acris	blanchardi	Oklahoma	Le Flore	34.7646	-94.6987	Arkansas Valley	Semi-Aquatic	16	April	2021	ODWC	4236	N/A	N/A
Anura	Hylidae	Acris	blanchardi	Oklahoma	Le Flore	34.7692	-94.7106	Arkansas Valley	Semi-Aquatic	17	April	2021	ODWC	4250	N/A	N/A
Anura	Hylidae	Acris	blanchardi	Oklahoma	Le Flore	34.7843	-94.695	Arkansas Valley	Semi-Aquatic	17	April	2021	ODWC	4253	N/A	N/A
Anura	Hylidae	Acris	blanchardi	Oklahoma	Le Flore	34.7816	-94.7148	Arkansas Valley	Semi-Aquatic	25	June	2021	ODWC	4342	N/A	N/A
Anura	Hylidae	Acris	blanchardi	Oklahoma	Le Flore	34.7816	-94.7148	Arkansas Valley	Semi-Aquatic	25	June	2021	ODWC	4343	N/A	N/A
Anura	Hylidae	Acris	blanchardi	Oklahoma	Le Flore	34.7816	-94.7148	Arkansas Valley	Semi-Aquatic	25	June	2021	ODWC	4344	N/A	N/A
Anura	Hylidae	Acris	blanchardi	Oklahoma	Le Flore	34.7816	-94.7148	Arkansas Valley	Semi-Aquatic	25	June	2021	ODWC	4368	N/A	N/A
Anura	Hylidae	Acris	blanchardi	Oklahoma	Marshall	33.8868	-96.7955	Crosstimbers	Semi-Aquatic	1	August	2017	ODWC	3354	Negative	0
Anura	Hylidae	Acris	blanchardi	Oklahoma	Marshall	33.9966	-96.8207	Crosstimbers	Semi-Aquatic	12	July	2019	ODWC	4106	Negative	0
Anura	Hylidae	Acris	blanchardi	Oklahoma	Marshall	33.9968	-96.828	Crosstimbers	Semi-Aquatic	12	July	2019	ODWC	4109	Negative	0
Anura	Hylidae	Acris	blanchardi	Oklahoma	Marshall	33.9966	-96.8282	Crosstimbers	Semi-Aquatic	12	July	2019	ODWC	4110	Negative	0
Anura	Hylidae	Acris	blanchardi	Oklahoma	Marshall	33.9976	-96.8277	Crosstimbers	Semi-Aquatic	12	July	2019	ODWC	4111	Negative	0
Anura	Hylidae	Acris	blanchardi	Oklahoma	Marshall	33.9981	-96.8284	Crosstimbers	Semi-Aquatic	12	July	2019	ODWC	4112	Negative	0
Anura	Hylidae	Acris	blanchardi	Oklahoma	Marshall	33.9966	-96.828	Crosstimbers	Semi-Aquatic	12	July	2019	ODWC	4113	Negative	0
Anura	Hylidae	Acris	blanchardi	Oklahoma	Marshall	33.9969	-96.827	Crosstimbers	Semi-Aquatic	12	July	2019	ODWC	4117	Negative	0
Anura	Hylidae	Acris	blanchardi	Oklahoma	Marshall	33.8799	-96.8051	Crosstimbers	Semi-Aquatic	8	July	2018	ODWC	3681	Negative	0
Anura	Hylidae	Acris	blanchardi	Oklahoma	Marshall	33.8798	-96.8058	Crosstimbers	Semi-Aquatic	8	July	2018	ODWC	3682	Negative	0
Anura	Hylidae	Acris	blanchardi	Oklahoma	Marshall	33.8799	-96.8049	Crosstimbers	Semi-Aquatic	10	July	2018	ODWC	3685	Negative	0
Anura	Hylidae	Acris	blanchardi	Oklahoma	Marshall	33.8798	-96.8061	Crosstimbers	Semi-Aquatic	10	July	2018	ODWC	3686	Negative	0
Anura	Hylidae	Acris	blanchardi	Oklahoma	Marshall	33.8799	-96.8049	Crosstimbers	Semi-Aquatic	10	July	2018	ODWC	3688	Negative	0
Anura	Hylidae	Acris	blanchardi	Oklahoma	Marshall	33.8837	-96.8674	Crosstimbers	Semi-Aquatic	10	July	2018	ODWC	3691	Negative	0
Anura	Hylidae	Acris	blanchardi	Oklahoma	Marshall	33.8854	-96.8664	Crosstimbers	Semi-Aquatic	10	July	2018	ODWC	3693	Negative	0
Anura	Hylidae	Acris	blanchardi	Oklahoma	Marshall	33.9969	-96.8275	Crosstimbers	Semi-Aquatic	12	July	2019	ODWC	4107	Negative	0
Anura	Hylidae	Acris	blanchardi	Oklahoma	Marshall	33.9966	-96.8282	Crosstimbers	Semi-Aquatic	12	July	2019	ODWC	4108	Positive	0.68575
Anura	Hylidae	Acris	blanchardi	Oklahoma	Marshall	33.9978	-96.8281	Crosstimbers	Semi-Aquatic	12	July	2019	ODWC	4114	Negative	0
Anura	Hylidae	Acris	blanchardi	Oklahoma	Marshall	33.9966	-96.828	Crosstimbers	Semi-Aquatic	12	July	2019	ODWC	4115	Negative	0
Anura	Hylidae	Acris	blanchardi	Oklahoma	Marshall	33.9977	-96.828	Crosstimbers	Semi-Aquatic	12	July	2019	ODWC	4116	Negative	0
Anura	Hylidae	Hyla	chrysoscelis/versicolor	Oklahoma	Le Flore	35.3371	-94.7738	Arkansas Valley	Arboreal	18	April	2015	ODWC	431	Negative	0
Anura	Hylidae	Hyla	chrysoscelis/versicolor	Oklahoma	Le Flore	35.3371	-94.7738	Arkansas Valley	Arboreal	18	April	2015	ODWC	432	Negative	0
Anura	Hylidae	Hyla	chrysoscelis/versicolor	Oklahoma	Le Flore	35.3371	-94.7738	Arkansas Valley	Arboreal	18	April	2015	ODWC	436	Positive	101608
Anura	Hylidae	Hyla	chrysoscelis/versicolor	Oklahoma	Le Flore	35.3371	-94.7738	Arkansas Valley	Arboreal	18	April	2015	ODWC	439	Positive	9014.44
Anura	Hylidae	Hyla	chrysoscelis/versicolor	Oklahoma	Le Flore	35.3371	-94.7738	Arkansas Valley	Arboreal	18	April	2015	ODWC	461	Positive	1.24808e+06
Anura	Hylidae	Hyla	chrysoscelis/versicolor	Oklahoma	Le Flore	35.3371	-94.7738	Arkansas Valley	Arboreal	18	April	2015	ODWC	469	N/A	N/A
Anura	Hylidae	Hyla	chrysoscelis/versicolor	Oklahoma	Le Flore	35.3371	-94.7738	Arkansas Valley	Arboreal	18	April	2015	ODWC	471	N/A	N/A
Anura	Hylidae	Hyla	chrysoscelis/versicolor	Oklahoma	Le Flore	35.3371	-94.7738	Arkansas Valley	Arboreal	18	April	2015	ODWC	472	N/A	N/A
Anura	Hylidae	Hyla	chrysoscelis/versicolor	Oklahoma	Le Flore	35.3371	-94.7738	Arkansas Valley	Arboreal	18	April	2015	ODWC	473	N/A	N/A
Anura	Hylidae	Hyla	chrysoscelis/versicolor	Oklahoma	Le Flore	35.3371	-94.7738	Arkansas Valley	Arboreal	18	April	2015	ODWC	474	N/A	N/A
Anura	Hylidae	Hyla	chrysoscelis/versicolor	Oklahoma	Le Flore	34.7646	-94.6979	Arkansas Valley	Arboreal	27	May	2015	ODWC	1102	Negative	0
Anura	Hylidae	Hyla	chrysoscelis/versicolor	Oklahoma	Le Flore	34.7646	-94.6979	Arkansas Valley	Arboreal	27	May	2015	ODWC	1105	Negative	0
Anura	Hylidae	Hyla	chrysoscelis/versicolor	Oklahoma	Le Flore	34.6821	-94.7441	Arkansas Valley	Arboreal	28	May	2015	ODWC	1149	Negative	0
Anura	Hylidae	Hyla	chrysoscelis/versicolor	Oklahoma	Le Flore	34.6821	-94.7441	Arkansas Valley	Arboreal	28	May	2015	ODWC	1150	Negative	0
Anura	Hylidae	Hyla	chrysoscelis/versicolor	Oklahoma	Le Flore	34.6821	-94.7441	Arkansas Valley	Arboreal	28	May	2015	ODWC	1151	Positive	6676.48
Anura	Hylidae	Hyla	chrysoscelis/versicolor	Oklahoma	Le Flore	34.6821	-94.7441	Arkansas Valley	Arboreal	28	May	2015	ODWC	1152	Positive	519360
Anura	Hylidae	Hyla	chrysoscelis/versicolor	Oklahoma	Le Flore	34.6821	-94.7441	Arkansas Valley	Arboreal	28	May	2015	ODWC	1155	N/A	N/A
Anura	Hylidae	Hyla	chrysoscelis/versicolor	Oklahoma	Le Flore	35.3371	-94.7738	Arkansas Valley	Arboreal	18	April	2015	ODWC	438	Negative	0
Anura	Hylidae	Hyla	chrysoscelis/versicolor	Oklahoma	Le Flore	35.3371	-94.7738	Arkansas Valley	Arboreal	18	April	2015	ODWC	462	N/A	N/A
Anura	Hylidae	Hyla	chrysoscelis/versicolor	Oklahoma	Le Flore	35.3371	-94.7738	Arkansas Valley	Arboreal	18	April	2015	ODWC	470	N/A	N/A
Anura	Hylidae	Hyla	chrysoscelis/versicolor	Oklahoma	Le Flore	34.7646	-94.6979	Arkansas Valley	Arboreal	27	May	2015	ODWC	1103	Positive	3483.37
Anura	Hylidae	Hyla	chrysoscelis/versicolor	Oklahoma	Le Flore	34.6821	-94.7441	Arkansas Valley	Arboreal	28	May	2015	ODWC	1153	Negative	0
Anura	Hylidae	Hyla	chrysoscelis/versicolor	Oklahoma	Le Flore	34.6821	-94.7441	Arkansas Valley	Arboreal	28	May	2015	ODWC	1156	N/A	N/A
Anura	Hylidae	Hyla	chrysoscelis/versicolor	Oklahoma	Marshall	33.8823	-96.798	Crosstimbers	Arboreal	30	July	2017	ODWC	3331	Negative	0
Anura	Hylidae	Hyla	chrysoscelis/versicolor	Oklahoma	Marshall	33.8801	-96.8024	Crosstimbers	Arboreal	1	August	2017	ODWC	3339	Negative	0
Anura	Hylidae	Hyla	chrysoscelis/versicolor	Oklahoma	Marshall	33.8954	-96.8102	Crosstimbers	Arboreal	11	May	2015	ODWC	861	N/A	N/A
Anura	Hylidae	Hyla	chrysoscelis/versicolor	Oklahoma	Marshall	33.8954	-96.8102	Crosstimbers	Arboreal	11	May	2015	ODWC	870	N/A	N/A
Anura	Hylidae	Hyla	chrysoscelis/versicolor	Oklahoma	Marshall	33.8823	-96.798	Crosstimbers	Arboreal	2	August	2016	ODWC	2635	Negative	0
Anura	Hylidae	Hyla	chrysoscelis/versicolor	Oklahoma	Marshall	33.8823	-96.798	Crosstimbers	Arboreal	2	August	2016	ODWC	2636	Negative	0
Anura	Hylidae	Hyla	chrysoscelis/versicolor	Oklahoma	Marshall	33.8823	-96.798	Crosstimbers	Arboreal	2	August	2016	ODWC	2638	Negative	0
Anura	Hylidae	Hyla	chrysoscelis/versicolor	Oklahoma	Marshall	33.8799	-96.8061	Crosstimbers	Arboreal	13	July	2018	ODWC	3704	Negative	0
Anura	Hylidae	Hyla	chrysoscelis/versicolor	Oklahoma	Marshall	33.8818	-96.8007	Crosstimbers	Arboreal	7	July	2019	ODWC	4038	Negative	0
Anura	Hylidae	Hyla	chrysoscelis/versicolor	Oklahoma	Marshall	33.8818	-96.8008	Crosstimbers	Arboreal	7	July	2019	ODWC	4039	Negative	0
Anura	Hylidae	Hyla	chrysoscelis/versicolor	Oklahoma	Marshall	33.8954	-96.8102	Crosstimbers	Arboreal	11	May	2015	ODWC	871	N/A	N/A
Anura	Hylidae	Hyla	chrysoscelis/versicolor	Oklahoma	Marshall	33.8823	-96.798	Crosstimbers	Arboreal	2	August	2016	ODWC	2637	Negative	0
Anura	Hylidae	Hyla	chrysoscelis/versicolor	Oklahoma	Marshall	33.8798	-96.8023	Crosstimbers	Arboreal	12	July	2018	ODWC	3701	Negative	0
Anura	Hylidae	Hyla	chrysoscelis/versicolor	Oklahoma	Marshall	33.8828	-96.8012	Crosstimbers	Arboreal	13	July	2018	ODWC	3703	Negative	0
Anura	Hylidae	Hyla	cinerea	Oklahoma	Le Flore	34.7646	-94.6979	Arkansas Valley	Arboreal	27	May	2015	ODWC	1074	N/A	N/A
Anura	Hylidae	Hyla	cinerea	Oklahoma	Le Flore	34.7646	-94.6979	Arkansas Valley	Arboreal	27	May	2015	ODWC	1077	Negative	0
Anura	Hylidae	Hyla	cinerea	Oklahoma	Le Flore	34.7646	-94.6979	Arkansas Valley	Arboreal	27	May	2015	ODWC	1078	N/A	N/A
Anura	Hylidae	Hyla	cinerea	Oklahoma	Le Flore	34.7646	-94.6979	Arkansas Valley	Arboreal	27	May	2015	ODWC	1079	Negative	0
Anura	Hylidae	Hyla	cinerea	Oklahoma	Le Flore	34.7646	-94.6979	Arkansas Valley	Arboreal	27	May	2015	ODWC	1080	Negative	0
Anura	Hylidae	Hyla	cinerea	Oklahoma	Le Flore	34.6821	-94.7441	Arkansas Valley	Arboreal	28	May	2015	ODWC	1144	Negative	0
Anura	Hylidae	Hyla	cinerea	Oklahoma	Le Flore	34.6821	-94.7441	Arkansas Valley	Arboreal	28	May	2015	ODWC	1145	Negative	0
Anura	Hylidae	Hyla	cinerea	Oklahoma	Le Flore	34.6821	-94.7441	Arkansas Valley	Arboreal	28	May	2015	ODWC	1146	Negative	0
Anura	Hylidae	Hyla	cinerea	Oklahoma	Le Flore	34.6821	-94.7441	Arkansas Valley	Arboreal	28	May	2015	ODWC	1147	Negative	0
Anura	Hylidae	Hyla	cinerea	Oklahoma	Le Flore	34.6821	-94.7441	Arkansas Valley	Arboreal	28	May	2015	ODWC	1148	Negative	0
Anura	Hylidae	Hyla	cinerea	Oklahoma	Le Flore	34.7662	-94.6992	Arkansas Valley	Arboreal	29	April	2017	ODWC	2991	N/A	N/A
Anura	Hylidae	Hyla	cinerea	Oklahoma	Le Flore	34.7646	-94.6987	Arkansas Valley	Arboreal	16	April	2021	ODWC	4212	N/A	N/A
Anura	Hylidae	Hyla	cinerea	Oklahoma	Le Flore	34.7646	-94.6987	Arkansas Valley	Arboreal	25	June	2021	ODWC	4299	N/A	N/A
Anura	Hylidae	Hyla	cinerea	Oklahoma	Le Flore	34.7646	-94.6987	Arkansas Valley	Arboreal	25	June	2021	ODWC	4319	N/A	N/A
Anura	Hylidae	Hyla	cinerea	Oklahoma	Le Flore	34.7646	-94.6987	Arkansas Valley	Arboreal	25	June	2021	ODWC	4322	N/A	N/A
Anura	Hylidae	Hyla	cinerea	Oklahoma	Le Flore	34.7646	-94.6987	Arkansas Valley	Arboreal	25	June	2021	ODWC	4324	N/A	N/A
Anura	Hylidae	Hyla	cinerea	Oklahoma	Le Flore	34.7646	-94.6987	Arkansas Valley	Arboreal	25	June	2021	ODWC	4325	N/A	N/A
Anura	Hylidae	Hyla	cinerea	Oklahoma	Marshall	33.8823	-96.798	Crosstimbers	Arboreal	30	July	2017	ODWC	3333	Negative	0
Anura	Hylidae	Hyla	cinerea	Oklahoma	Marshall	33.8823	-96.798	Crosstimbers	Arboreal	30	July	2017	ODWC	3334	Negative	0
Anura	Hylidae	Hyla	cinerea	Oklahoma	Marshall	33.8821	-96.7981	Crosstimbers	Arboreal	1	August	2017	ODWC	3350	Negative	0
Anura	Hylidae	Hyla	cinerea	Oklahoma	Marshall	33.8828	-96.8002	Crosstimbers	Arboreal	8	July	2018	ODWC	3673	Negative	0
Anura	Hylidae	Hyla	cinerea	Oklahoma	Marshall	33.8798	-96.8018	Crosstimbers	Arboreal	7	July	2019	ODWC	4033	Negative	0
Anura	Hylidae	Hyla	cinerea	Oklahoma	Marshall	33.8811	-96.8014	Crosstimbers	Arboreal	10	July	2019	ODWC	4074	Negative	0
Anura	Hylidae	Hyla	cinerea	Oklahoma	Marshall	33.8841	-96.8646	Crosstimbers	Arboreal	10	July	2019	ODWC	4086	Negative	0
Anura	Hylidae	Hyla	cinerea	Oklahoma	Marshall	33.8841	-96.8646	Crosstimbers	Arboreal	10	July	2019	ODWC	4087	Negative	0
Anura	Hylidae	Hyla	cinerea	Oklahoma	Marshall	33.8842	-96.8646	Crosstimbers	Arboreal	10	July	2019	ODWC	4088	Negative	0
Anura	Hylidae	Hyla	cinerea	Oklahoma	Marshall	33.884	-96.8651	Crosstimbers	Arboreal	10	July	2019	ODWC	4091	Negative	0
Anura	Hylidae	Hyla	cinerea	Oklahoma	Marshall	33.8839	-96.8651	Crosstimbers	Arboreal	10	July	2019	ODWC	4092	Negative	0
Anura	Hylidae	Hyla	cinerea	Oklahoma	Marshall	33.884	-96.8651	Crosstimbers	Arboreal	10	July	2019	ODWC	4093	Negative	0
Anura	Hylidae	Hyla	cinerea	Oklahoma	Marshall	33.8843	-96.8051	Crosstimbers	Arboreal	10	July	2019	ODWC	4096	Negative	0
Anura	Hylidae	Hyla	cinerea	Oklahoma	Marshall	33.8845	-96.8655	Crosstimbers	Arboreal	28	July	2016	ODWC	2648	Negative	0
Anura	Hylidae	Hyla	cinerea	Oklahoma	Marshall	33.8845	-96.7969	Crosstimbers	Arboreal	1	August	2017	ODWC	3353	Negative	0
Anura	Hylidae	Hyla	cinerea	Oklahoma	Marshall	33.8798	-96.8055	Crosstimbers	Arboreal	8	July	2018	ODWC	3678	N/A	N/A
Anura	Hylidae	Hyla	cinerea	Oklahoma	Marshall	33.8799	-96.8055	Crosstimbers	Arboreal	8	July	2018	ODWC	3679	Negative	0
Anura	Hylidae	Hyla	cinerea	Oklahoma	Marshall	33.8846	-96.866	Crosstimbers	Arboreal	10	July	2018	ODWC	3694	Negative	0
Anura	Hylidae	Hyla	cinerea	Oklahoma	Marshall	33.8844	-96.8662	Crosstimbers	Arboreal	10	July	2018	ODWC	3695	Negative	0
Anura	Hylidae	Hyla	cinerea	Oklahoma	Marshall	33.8842	-96.8646	Crosstimbers	Arboreal	10	July	2019	ODWC	4090	Negative	0
Anura	Ranidae	Rana	catesbeiana	Oklahoma	Cleveland	35.2115	-97.3904	Central Great Plains	Aquatic	23	March	2015	ODWC	50	Positive	3399.83
Anura	Ranidae	Rana	catesbeiana	Oklahoma	Cleveland	35.2115	-97.3904	Central Great Plains	Aquatic	23	March	2015	ODWC	52	Negative	0
Anura	Ranidae	Rana	catesbeiana	Oklahoma	Cleveland	35.2111	-97.3904	Central Great Plains	Aquatic	23	March	2015	ODWC	53	Negative	0
Anura	Ranidae	Rana	catesbeiana	Oklahoma	Cleveland	35.2111	-97.3904	Central Great Plains	Aquatic	23	March	2015	ODWC	54	Negative	0
Anura	Ranidae	Rana	catesbeiana	Oklahoma	Cleveland	35.2114	-97.3906	Central Great Plains	Aquatic	24	March	2015	ODWC	60	Negative	0
Anura	Ranidae	Rana	catesbeiana	Oklahoma	Cleveland	35.1179	-97.2518	Central Great Plains	Aquatic	21	March	2015	ODWC	61	Negative	0
Anura	Ranidae	Rana	catesbeiana	Oklahoma	Cleveland	35.2548	-97.454	Central Great Plains	Aquatic	25	June	2018	SJE	24	N/A	N/A
Anura	Ranidae	Rana	catesbeiana	Oklahoma	Cleveland	35.2548	-97.454	Central Great Plains	Aquatic	25	June	2018	SJE	25	N/A	N/A
Anura	Ranidae	Rana	catesbeiana	Oklahoma	Cleveland	35.2548	-97.454	Central Great Plains	Aquatic	25	June	2018	SJE	26	N/A	N/A
Anura	Ranidae	Rana	catesbeiana	Oklahoma	Cleveland	35.2548	-97.454	Central Great Plains	Aquatic	25	June	2018	SJE	27	N/A	N/A
Anura	Ranidae	Rana	catesbeiana	Oklahoma	Cleveland	35.2548	-97.454	Central Great Plains	Aquatic	25	June	2018	SJE	28	N/A	N/A
Anura	Ranidae	Rana	catesbeiana	Oklahoma	Cleveland	35.2548	-97.454	Central Great Plains	Aquatic	25	June	2018	SJE	29	N/A	N/A
Anura	Ranidae	Rana	catesbeiana	Oklahoma	Cleveland	35.2115	-97.3904	Central Great Plains	Aquatic	23	March	2015	ODWC	51	Positive	34.7027
Anura	Ranidae	Rana	catesbeiana	Oklahoma	Cleveland	35.2114	-97.3906	Central Great Plains	Aquatic	24	March	2015	ODWC	57	Negative	0
Anura	Ranidae	Rana	catesbeiana	Oklahoma	Cleveland	35.2114	-97.3906	Central Great Plains	Aquatic	24	March	2015	ODWC	58	Negative	0
Anura	Ranidae	Rana	catesbeiana	Oklahoma	Cleveland	35.1178	-97.2519	Central Great Plains	Aquatic	22	March	2015	ODWC	62	Negative	0
Anura	Ranidae	Rana	catesbeiana	Oklahoma	Cleveland	35.2548	-97.454	Central Great Plains	Aquatic	25	June	2018	SJE	21	N/A	N/A
Anura	Ranidae	Rana	catesbeiana	Oklahoma	Cleveland	35.2548	-97.454	Central Great Plains	Aquatic	25	June	2018	SJE	30	N/A	N/A
Anura	Ranidae	Rana	catesbeiana	Oklahoma	McCurtain	33.7513	-94.649	South Central Plains	Aquatic	5	April	2019	ODWC	3788	N/A	N/A
Anura	Ranidae	Rana	catesbeiana	Oklahoma	McCurtain	33.7215	-94.6393	South Central Plains	Aquatic	5	April	2019	ODWC	3807	N/A	N/A
Anura	Ranidae	Rana	catesbeiana	Oklahoma	McCurtain	33.7215	-94.6393	South Central Plains	Aquatic	5	April	2019	ODWC	3808	N/A	N/A
Anura	Ranidae	Rana	catesbeiana	Oklahoma	McCurtain	33.7215	-94.6393	South Central Plains	Aquatic	5	April	2019	ODWC	3809	N/A	N/A
Anura	Ranidae	Rana	catesbeiana	Oklahoma	McCurtain	33.7215	-94.6393	South Central Plains	Aquatic	5	April	2019	ODWC	3812	N/A	N/A
Anura	Ranidae	Rana	catesbeiana	Oklahoma	McCurtain	33.7215	-94.6393	South Central Plains	Aquatic	5	April	2019	ODWC	3813	N/A	N/A
Anura	Ranidae	Rana	catesbeiana	Oklahoma	McCurtain	33.7216	-94.6374	South Central Plains	Aquatic	5	April	2019	ODWC	3814	N/A	N/A
Anura	Ranidae	Rana	catesbeiana	Oklahoma	McCurtain	33.7249	-94.6421	South Central Plains	Aquatic	5	April	2019	ODWC	3828	N/A	N/A
Anura	Ranidae	Rana	catesbeiana	Oklahoma	McCurtain	33.724	-94.6421	South Central Plains	Aquatic	5	April	2019	ODWC	3831	N/A	N/A
Anura	Ranidae	Rana	catesbeiana	Oklahoma	McCurtain	33.724	-94.6421	South Central Plains	Aquatic	5	April	2019	ODWC	3832	N/A	N/A
Anura	Ranidae	Rana	catesbeiana	Oklahoma	McCurtain	33.7233	-94.6422	South Central Plains	Aquatic	5	April	2019	ODWC	3833	N/A	N/A
Anura	Ranidae	Rana	catesbeiana	Oklahoma	McCurtain	33.7233	-94.6422	South Central Plains	Aquatic	5	April	2019	ODWC	3834	N/A	N/A
Anura	Ranidae	Rana	catesbeiana	Oklahoma	McCurtain	33.7228	-94.6422	South Central Plains	Aquatic	5	April	2019	ODWC	3837	N/A	N/A
Anura	Ranidae	Rana	catesbeiana	Oklahoma	McCurtain	33.7228	-94.6422	South Central Plains	Aquatic	5	April	2019	ODWC	3838	N/A	N/A
Anura	Ranidae	Rana	catesbeiana	Oklahoma	McCurtain	33.7228	-94.6422	South Central Plains	Aquatic	5	April	2019	ODWC	3839	N/A	N/A
Anura	Ranidae	Rana	catesbeiana	Oklahoma	McCurtain	33.7228	-94.6422	South Central Plains	Aquatic	5	April	2019	ODWC	3840	N/A	N/A
Anura	Ranidae	Rana	catesbeiana	Oklahoma	McCurtain	33.7228	-94.6422	South Central Plains	Aquatic	5	April	2019	ODWC	3841	N/A	N/A
Anura	Ranidae	Rana	catesbeiana	Oklahoma	McCurtain	33.7212	-94.6423	South Central Plains	Aquatic	6	April	2019	ODWC	3883	N/A	N/A
Anura	Ranidae	Rana	catesbeiana	Oklahoma	McCurtain	33.7333	-94.6421	South Central Plains	Aquatic	2	April	2017	ODWC	2857	N/A	N/A
Anura	Ranidae	Rana	catesbeiana	Oklahoma	McCurtain	33.7217	-94.6404	South Central Plains	Aquatic	5	April	2019	ODWC	3805	N/A	N/A
Anura	Ranidae	Rana	catesbeiana	Oklahoma	McCurtain	33.7215	-94.6393	South Central Plains	Aquatic	5	April	2019	ODWC	3811	N/A	N/A
Anura	Ranidae	Rana	catesbeiana	Oklahoma	McCurtain	33.7249	-94.6421	South Central Plains	Aquatic	5	April	2019	ODWC	3829	N/A	N/A
Anura	Ranidae	Rana	catesbeiana	Oklahoma	McCurtain	33.7231	-94.6421	South Central Plains	Aquatic	5	April	2019	ODWC	3836	N/A	N/A
Anura	Ranidae	Rana	catesbeiana	Oklahoma	McCurtain	33.7333	-94.6423	South Central Plains	Aquatic	6	April	2019	ODWC	3855	N/A	N/A
Anura	Ranidae	Rana	sphenocephala	Oklahoma	Cleveland	35.1193	-97.2508	Central Great Plains	Semi-Aquatic	22	March	2015	ODWC	63	N/A	N/A
Anura	Ranidae	Rana	sphenocephala	Oklahoma	Cleveland	35.1431	-97.2535	Central Great Plains	Semi-Aquatic	23	June	2015	ODWC	1244	Negative	0
Anura	Ranidae	Rana	sphenocephala	Oklahoma	Cleveland	35.1431	-97.2535	Central Great Plains	Semi-Aquatic	23	June	2015	ODWC	1245	Negative	0
Anura	Ranidae	Rana	sphenocephala	Oklahoma	Cleveland	35.156	-97.254	Central Great Plains	Semi-Aquatic	23	June	2015	ODWC	1247	Negative	0
Anura	Ranidae	Rana	sphenocephala	Oklahoma	Cleveland	35.156	-97.254	Central Great Plains	Semi-Aquatic	23	June	2015	ODWC	1248	Negative	0
Anura	Ranidae	Rana	sphenocephala	Oklahoma	Cleveland	35.2427	-97.4269	Central Great Plains	Semi-Aquatic	23	June	2015	ODWC	1431	Negative	0
Anura	Ranidae	Rana	sphenocephala	Oklahoma	Cleveland	35.2441	-97.4266	Central Great Plains	Semi-Aquatic	23	June	2015	ODWC	1444	Positive	6809.45
Anura	Ranidae	Rana	sphenocephala	Oklahoma	Cleveland	35.2444	-97.4297	Central Great Plains	Semi-Aquatic	12	April	2019	ODWC	3937	N/A	N/A
Anura	Ranidae	Rana	sphenocephala	Oklahoma	Cleveland	35.1193	-97.2509	Central Great Plains	Semi-Aquatic	22	March	2015	ODWC	64	N/A	N/A
Anura	Ranidae	Rana	sphenocephala	Oklahoma	Cleveland	35.0692	-97.2402	Central Great Plains	Semi-Aquatic	10	May	2015	ODWC	806	Positive	14014.1
Anura	Ranidae	Rana	sphenocephala	Oklahoma	Cleveland	35.0486	-97.2126	Central Great Plains	Semi-Aquatic	22	June	2015	ODWC	1222	Negative	0
Anura	Ranidae	Rana	sphenocephala	Oklahoma	Cleveland	35.156	-97.254	Central Great Plains	Semi-Aquatic	23	June	2015	ODWC	1246	Positive	1332.67
Anura	Ranidae	Rana	sphenocephala	Oklahoma	Cleveland	35.2441	-97.4266	Central Great Plains	Semi-Aquatic	23	June	2015	ODWC	1443	Negative	0
Anura	Ranidae	Rana	sphenocephala	Oklahoma	Cleveland	35.156	-97.254	Central Great Plains	Semi-Aquatic	23	June	2015	ODWC	1445	Negative	0
Anura	Ranidae	Rana	sphenocephala	Oklahoma	McCurtain	33.7832	-94.7635	South Central Plains	Semi-Aquatic	28	March	2015	ODWC	186	Positive	561718
Anura	Ranidae	Rana	sphenocephala	Oklahoma	McCurtain	33.7832	-94.7635	South Central Plains	Semi-Aquatic	29	March	2015	ODWC	212	Positive	40976.1
Anura	Ranidae	Rana	sphenocephala	Oklahoma	McCurtain	33.7485	-94.6423	South Central Plains	Semi-Aquatic	31	March	2017	ODWC	2741	N/A	N/A
Anura	Ranidae	Rana	sphenocephala	Oklahoma	McCurtain	33.7486	-94.6417	South Central Plains	Semi-Aquatic	31	March	2017	ODWC	2742	N/A	N/A
Anura	Ranidae	Rana	sphenocephala	Oklahoma	McCurtain	33.7485	-94.6452	South Central Plains	Semi-Aquatic	31	March	2017	ODWC	2743	N/A	N/A
Anura	Ranidae	Rana	sphenocephala	Oklahoma	McCurtain	33.7484	-94.642	South Central Plains	Semi-Aquatic	5	April	2019	ODWC	3784	N/A	N/A
Anura	Ranidae	Rana	sphenocephala	Oklahoma	McCurtain	33.7513	-94.649	South Central Plains	Semi-Aquatic	5	April	2019	ODWC	3789	N/A	N/A
Anura	Ranidae	Rana	sphenocephala	Oklahoma	McCurtain	33.7838	-94.7637	South Central Plains	Semi-Aquatic	28	March	2015	ODWC	189	Positive	85259.8
Anura	Ranidae	Rana	sphenocephala	Oklahoma	McCurtain	33.7485	-94.6423	South Central Plains	Semi-Aquatic	1	April	2017	ODWC	2843	N/A	N/A
Anura	Ranidae	Rana	sphenocephala	Oklahoma	McCurtain	33.7339	-94.6439	South Central Plains	Semi-Aquatic	5	April	2019	ODWC	3843	N/A	N/A
Anura	Ranidae	Rana	sphenocephala	Oklahoma	McCurtain	33.7339	-94.6439	South Central Plains	Semi-Aquatic	5	April	2019	ODWC	3844	N/A	N/A
