# Supplementary material for: Host ecology drives frog skin microbiome diversity across ecotone in South-Central North America
Source: Front Microbiomes. 2023 Nov 7;2:1286985. doi: 10.3389/frmbi.2023.1286985 (PMC12993627; doi:10.3389/frmbi.2023.1286985)
Supplement: Supplementary file 3 [file Table_2.xlsx]

## Sheet: Sheet1
Host Species	Ecology	Ecoregions	Host Family	Skin Sample No. (pre-rarefaction)	Skin Sample No. (post-rarefaction)
Acris blanchardi	Semi-Aquatic	Arkansas Valley; Crosstimbers	Hylidae	38	17
Hyla chrysoscelis/versicolor	Arboreal	Arkansas Valley; Crosstimbers	Hylidae	37	27
Hyla cinerea	Arboreal	Arkansas Valley; Crosstimbers	Hylidae	37	24
Rana catesbeiana	Aquatic	Central Great Plains; South Central Plains	Ranidae	42	30
Rana sphenocephala	Semi-Aquatic	Central Great Plains; South Central Plains	Ranidae	25	15
Total				179	113
